# Supplementary material for: A robust platform streamlining aromatic noncanonical amino acid biosynthesis and genetic code expansion in Escherichia coli
Source: Nat Commun. 2025 Sep 29;16:8605. doi: 10.1038/s41467-025-63679-6 (PMC12480666; doi:10.1038/s41467-025-63679-6)
Supplement: Supplementary file 7 — Source Data [file 41467_2025_63679_MOESM7_ESM.xlsx]

## Sheet: Fig. 2a&Supplementary Fig. 5
Fig.2a_Conversion (%)
Sample	Time (h)	Intensity (peak area)			Concentration (µM)			Mean (Concentration, µM)	SD	Conv. (%)
		Replicate1	Replicate2	Replicate3	Replicate1	Replicate2	Replicate3
BL21	2	381862	382307	366293	70.2826	70.3877	66.6064	69.0922	0.22252	6.90922
	3	567445	538062	543104	114.104	107.166	108.356	109.875	2.51749	10.9875
	4	665430	623248	664527	137.241	127.28	137.028	133.85	6.03197	13.385
	6	1063754	984807	1051829	231.296	212.655	228.48	224.144	3.79487	22.4144
	7	1412774	1365173	1318794	313.709	302.469	291.518	302.566	4.13547	30.2566
	8	1649225	1713782	1657140	369.542	384.786	371.411	375.246	14.0882	37.5246
	10	2039086	2047159	2050938	461.599	463.505	464.397	463.167	9.041	46.3167
	12	2442149	2414412	2504182	556.773	550.224	571.421	559.472	5.55587	55.9472
MG1655	2	300652	300535	302222	51.1067	51.0791	51.4775	51.2211	2.15343	5.12211
	3	357298	376169	375332	64.4824	68.9383	68.7407	67.3871	3.71019	6.73871
	4	533503	583207	548114	106.089	117.826	109.539	111.151	5.6901	11.1151
	6	924018	955813	943993	198.3	205.808	203.017	202.375	10.049	20.2375
	7	1230756	1228273	1259773	270.73	270.143	277.581	272.818	11.0959	27.2818
	8	1361007	1442520	1477234	301.486	320.733	328.93	317.05	8.31408	31.705
	10	1681663	1661598	1735631	377.201	372.463	389.945	379.87	1.42959	37.987
	12	2074433	2119911	2107646	469.945	480.684	477.788	476.139	10.8533	47.6139
RARE	2	320506	347704	353214	55.7948	62.2171	63.5181	60.51	4.13498	6.051
	3	606626	630862	673543	123.356	129.079	139.156	130.53	7.99979	13.053
	4	922426	910118	962286	197.925	195.018	207.337	200.093	6.43913	20.0093
	6	1558814	1559926	1672342	348.193	348.456	375.001	357.217	15.4019	35.7217
	7	1882898	1880735	1947606	424.718	424.208	439.998	429.641	8.97257	42.9641
	8	2312073	2449315	2574468	526.058	558.465	588.017	557.514	30.9904	55.7514
	10	2812401	2879056	2937747	644.2	659.939	673.798	659.312	14.8088	65.9312
	12	3453599	3535829	3426288	795.604	815.021	789.155	799.927	13.4638	79.9927
Linear relationship: y = 4235x + 84215
Supplementary Figure 5_Conversion (%)
Sample	Time (h)	Intensity (peak area)			Concentration (µM)			Mean (Concentration, µM)	SD	Conv. (%)
		Replicate1	Replicate2	Replicate3	Replicate1	Replicate2	Replicate3
BL21	2	182973	175686	181412	12.0123	10.9792	11.791	11.5942	0.54393	1.15942
	3	348761	332909	345664	35.5143	33.2672	35.0753	34.6189	1.19106	3.46189
	4	580609	567618	567589	68.3809	66.5393	66.5353	67.1519	1.06442	6.71519
	6	858840	857426	860583	107.823	107.622	108.07	107.838	0.22418	10.7838
	7	1080712	1096605	1131358	139.275	141.528	146.455	142.419	3.67181	14.2419
	8	1455838	1455021	1465109	192.453	192.337	193.767	192.852	0.79436	19.2853
	10	1781434	1758016	1772674	238.609	235.29	237.367	237.089	1.67734	23.7089
	12	1958518	1941878	1971233	263.713	261.354	265.515	263.527	2.08688	26.3527
MG1655	2	161253	151807	158686	8.93322	7.59422	8.56933	8.36559	0.69236	0.83656
	3	276125	266811	271455	25.2175	23.8971	24.5555	24.5567	0.66022	2.45567
	4	360975	284221	362329	37.2458	26.3651	37.4377	33.6828	6.33808	3.36828
	6	537156	536434	544186	62.2211	62.1187	63.2177	62.5192	0.60709	6.25192
	7	718963	701036	753436	87.994	85.4526	92.8809	88.7758	3.77537	8.87758
	8	819888	841023	859975	102.301	105.297	107.984	105.194	2.84274	10.5194
	10	852265	851478	864366	106.891	106.779	108.606	107.425	1.02413	10.7425
	12	940039	953834	994916	119.334	121.289	127.113	122.579	4.04679	12.2578
RARE	2	185167	185873	193730	12.3233	12.4233	13.5371	12.7613	0.67379	1.27613
	3	365933	347020	358991	37.9486	35.2676	36.9645	36.7269	1.35623	3.67269
	4	600132	610267	640275	71.1485	72.5853	76.8392	73.5243	2.95927	7.35243
	6	1410147	1385459	1370744	185.976	182.476	180.39	182.947	2.82257	18.2947
	7	1988960	2017862	2127311	268.028	272.125	287.641	275.931	10.3454	27.5931
	8	2641810	2625426	2656456	360.576	358.253	362.652	360.494	2.20056	36.0494
	10	2958940	2853236	2777089	405.532	390.547	379.753	391.944	12.9462	39.1944
	12	3225224	3129887	3142214	443.28	429.765	431.513	434.853	7.35052	43.4853
Linear relationship: y = 7054.2x + 98236
Culture	LB+1 mM pIBzH or 1 mM pMeBzH & 50 mM Gly & 20 μM PLP							Tm	30℃		IPTG	1 mM		Speed	230 rpm
SD	Standard deviation

## Sheet: Fig. 2c
Fig.2c_RFU/OD600
Sample	group	RFU/OD600			Mean (RFU/OD600)	SD
		Replicate 1	Replicate 2	Replicate 3
BL21(DE3)	Positive group	2500.8	3215.8	2796.5	2837.7	359.276
	Experiment group	388.4	425.7	361.8	391.967	32.099
	Negative group	279.1	316.6	300.5	298.733	18.8123
RARE(DE3)	Positive group	3872.5	3889.2	3825.1	3862.27	33.2527
	Experiment group	2676.1	2443.1	2338.2	2485.8	172.95
	Negative group	242.3	258.6	240.1	247	10.1059
SD	Standard deviation

## Sheet: Fig. 2d
Fig.2d_RFU/OD600
Sample	RFU/OD600			Mean (RFU/OD600)	SD
	Replicate 1	Replicate 2	Replicate 3
PG	3948.3	3773.8	4083.9	3935.33	155.456
EG	2876.1	2643.1	2538.2	2685.8	172.95
NG1	2296	2297	2051	2214.67	141.74
NG2	232	227	224	227.667	4.04145
NG3	301.5	355.7	319.5	325.567	27.6046
NG4	288.8	257.1	344.3	296.733	44.138
SD	Standard deviation		PG	positive group		EG	Experiment group			NG	Negative group

## Sheet: Fig. 3b&Supplementary Fig. 12
Fig.3b & Supplementary Figure 12_Conversion (%)
	Peak area												Concentration (μM)												Mean (Concentration, µM)				SD				Conv. (%)				Linear relationship
Sample	PpLTA			LmLTA			NmLTA			CsLTA			PpLTA			LmLTA			NmLTA			CsLTA			PpLTA	LmLTA	NmLTA	CsLTA	PpLTA	LmLTA	NmLTA	CsLTA	PpLTA	LmLTA	NmLTA	CsLTA
	Replicate 1	Replicate 2	Replicate 3	Replicate 1	Replicate 2	Replicate 3	Replicate 1	Replicate 2	Replicate 3	Replicate 1	Replicate 2	Replicate 3	Replicate 1	Replicate 2	Replicate 3	Replicate 1	Replicate 2	Replicate 3	Replicate 1	Replicate 2	Replicate 3	Replicate 1	Replicate 2	Replicate 3
1	2483248	2128897	2078554	2148444	1929896	2216451	2246724	2171528	2139422	2346377	2299773	2429731	651.219	557.246	543.896	562.43	504.472	580.465	588.494	568.552	560.038	614.921	602.562	637.026	584.12	549.123	572.361	618.17	58.4912	39.7059	14.6054	17.4603	58.412	54.9123	57.2361	61.817	y = 3770.8x + 27632
2	919654	977306	954387	1020499	1086687	1060120	1060440	1128038	1170280	1225056	1364939	1234813	290.966	310.088	302.486	324.414	346.367	337.555	337.661	360.082	374.093	392.26	438.656	395.497	301.18	336.112	357.279	408.804	9.62754	11.0474	18.3767	25.903	30.118	33.6112	35.7279	40.8804	y = 3015x + 42391
3	695094	712295	723487	625975	797175	773377	574234	659589	654174	970453	949644	1030251	138.551	142.26	144.674	123.648	160.563	155.431	112.491	130.896	129.728	197.925	193.439	210.819	141.828	146.547	124.372	200.728	3.08387	19.9968	10.3054	9.02291	14.1828	14.6547	12.4372	20.0728	y = 4637.7x + 52534
4	1449664	1609410	1495751	1589577	1694628	1725797	1664016	1537529	1515219	1835763	1827253	1808571	214.85	238.696	221.73	235.736	251.417	256.07	246.848	227.966	224.636	272.485	271.215	268.426	225.092	247.741	233.15	270.709	12.2735	10.654	11.9789	2.07635	22.5092	24.7741	23.315	27.0709	y = 6699x + 10383
5	137621	121865	120297	198273	181920	190358	166617	149971	168592	188623	205237	190100	40.0661	32.1817	31.3971	70.4163	62.2333	66.4557	54.5757	46.246	55.564	65.5875	73.9011	66.3266	34.5483	66.3684	52.1285	68.6051	4.79459	4.09222	5.11834	4.60139	3.45483	6.63684	5.21285	6.86051	y = 1998.4x + 57553
6	3644969	3699876	3794812	4030159	3820410	3766583	3852132	4011385	3985272	4216880	4030032	3978944	710.324	721.658	741.256	789.84	746.541	735.429	753.089	785.964	780.573	828.385	789.813	779.267	724.413	757.27	773.209	799.155	15.6491	28.7483	17.6315	25.8571	72.4413	75.727	77.3209	79.9155	y = 4844.2x + 204018
7	2977895	2750699	2882953	2936747	2707517	2986562	3191185	3204769	3065984	2976519	2922794	2896574	940.301	867.662	909.946	927.146	853.855	943.073	1008.5	1012.84	968.466	939.862	922.684	914.301	905.97	908.024	996.6	925.616	36.4829	47.583	24.4615	13.0298	90.597	90.8024	99.66	92.5616	y = 3127.7x + 36914
8	2101222	2133854	2157610	2091295	1934228	2150624	1976602	2152236	2237543	2144377	2173071	2165748	678.213	689.092	697.011	674.904	622.543	694.682	636.669	695.22	723.658	692.6	702.165	699.724	688.105	664.043	685.182	698.163	9.43767	37.2758	44.3546	4.9702	68.8105	66.4043	68.5182	69.8163	y = 2999.7x + 66786
9	3025577	3587198	3564875	3217902	3485057	3428674	3123369	3310972	3261562	3656330	3670226	3645240	710.416	845.877	840.493	756.804	821.241	807.641	734.003	779.252	767.335	862.551	865.903	859.876	798.928	795.229	760.196	862.777	76.7014	33.9644	23.4539	3.01959	79.8928	79.5229	76.0196	86.2777	y = 4146x + 80193
10	3391014	3687948	3544680	3454932	3632619	4213411	3802689	4126386	4196379	3796969	4105616	4152802	473.64	516.375	495.756	482.839	508.412	591.999	532.888	579.475	589.548	532.065	576.485	583.276	495.257	527.75	567.304	563.942	21.3717	57.0918	30.2273	27.8146	49.5257	52.775	56.7304	56.3942	y = 6948.3x + 100022
11	1745894	1655508	1727350	1547294	1594834	1625525	1599562	1623014	1701339	1658698	1624070	1714883	630.199	596.637	623.314	556.455	574.108	585.504	575.864	584.572	613.655	597.822	584.964	618.684	616.717	572.022	591.363	600.49	17.7269	14.6362	19.7902	17.0179	61.6717	57.2022	59.1363	60.049	y = 2693.1x + 48704
12	1983196	2150744	2133043	1801940	1909247	2015298	1859152	2041000	1980376	2136979	2113713	2142917	565.46	614.971	609.741	511.897	543.607	574.946	528.803	582.541	564.626	610.904	604.028	612.658	596.724	543.483	558.657	609.197	27.2017	31.5247	27.3616	4.56118	59.6724	54.3483	55.8657	60.9197	y = 3384x + 69681
13	884528	882228	879968	875515	903696	952448	1015058	1001267	1008077	1060868	1048552	1057673	791.795	789.723	787.688	783.678	809.057	852.962	909.347	896.927	903.06	950.602	939.511	947.725	789.735	815.232	903.111	945.946	2.05334	35.0524	6.21008	5.75576	78.9735	81.5232	90.3111	94.5946	y = 1110.4x + 5319.3
14	4013551	4315325	4307564	3820679	4305427	3989969	4389247	4755218	4679567	4695764	5059906	4887867	419.607	452.092	451.256	398.846	451.026	417.069	460.049	499.444	491.301	493.044	532.242	513.723	440.985	422.314	483.598	513.003	18.5185	26.4827	20.7964	19.6089	44.0985	42.2314	48.3598	51.3003	y = 9289.8x + 115483
15	1508185	1638900	1736346	1511716	1725602	1767924	1591779	1547887	1652393	1921208	2068421	2178252	187.874	205.353	218.384	188.347	216.947	222.606	199.052	193.183	207.158	243.103	262.788	277.475	203.871	209.3	199.798	261.122	15.3086	18.3655	7.01694	17.2462	20.3871	20.93	19.9798	26.1122	y = 7478.4x + 103185
16	1478506	1504484	1576006	1497115	1590229	1676103	1548141	1575321	1462667	1726265	1657378	1656760	581.11	591.403	619.744	588.484	625.379	659.406	608.702	619.472	574.834	679.283	651.987	651.742	597.419	624.423	601.003	661.004	20.007	35.4711	23.294	15.8305	59.7419	62.4423	60.1003	66.1004	y = 2523.7x + 11959
17	2461906	2667954	2550062	2497524	2696220	2710468	2662234	3039648	2950348	2797517	3011850	2903155	546.424	594.25	566.886	554.691	600.811	604.119	592.923	680.526	659.799	624.324	674.074	648.844	569.187	586.54	644.416	649.081	23.9963	27.6319	45.7828	24.8758	56.9187	58.654	64.4416	64.9081	y = 4308.2x + 107804
18	1647922	1725048	1724958	1757770	1619404	1741005	1882135	1837280	1901357	1762695	1977987	1838261	661.602	693.103	693.066	706.467	649.955	699.62	757.262	738.942	765.113	708.479	796.411	739.342	682.59	685.347	753.772	748.077	18.1763	30.8417	13.43	44.6119	68.259	68.5347	75.3772	74.8077	y = 2448.4x + 28055
19	2836760	3096834	3144750	2887355	3148314	2995118	3158626	3316416	3218678	3454975	3515964	3564570	664.314	726.831	738.35	676.476	739.206	702.381	741.685	779.616	756.121	812.923	827.584	839.268	709.832	706.021	759.141	826.592	39.8382	31.5233	19.1446	13.2005	70.9832	70.6021	75.9141	82.6592	y = 4160x + 73215
20	2394239	2619628	2724113	2443638	2599542	2678580	2622862	2970209	2781348	3255052	3256911	3352730	289.437	318.103	331.392	295.72	315.549	325.601	318.514	362.692	338.671	398.919	399.156	411.342	312.977	312.29	339.959	403.139	21.4419	15.2047	22.1167	7.10522	31.2977	31.229	33.9959	40.3139	y = 7862.6x + 118510
21	548248	578828	587609	635990	625621	640731	744771	776555	822197	838053	829199	929248	236.786	251.258	255.413	278.309	273.402	280.553	329.788	344.83	366.429	373.933	369.743	417.09	247.819	277.421	347.016	386.922	9.77809	3.65705	18.418	26.2101	24.7819	27.7421	34.7016	38.6922	y = 2113.1x + 47895
22	748469	824315	881257	712550	777194	771219	869157	918338	882271	960924	978177	928430	231.956	257.115	276.003	220.041	241.484	239.502	271.989	288.303	276.339	302.429	308.152	291.651	255.025	233.676	278.877	300.744	22.0977	11.8494	8.44779	8.37882	25.5025	23.3676	27.8877	30.0744	y = 3014.7x + 49191
23	807265	831161	831614	785716	781023	798805	807665	820381	837144	816907	824662	835924	983.614	1012.95	1013.51	957.156	951.394	973.226	984.105	999.718	1020.3	995.452	1004.97	1018.8	1003.36	960.592	1001.37	1006.41	17.1021	11.3148	18.154	11.7406	100.336	96.0592	100.137	100.641	y = 814.46x+6151
24	3693459	4173433	3787635	3424703	3687368	3608019	4023441	4146417	4393145	4337794	4449064	4260583	348.453	394.671	357.521	322.573	347.866	340.225	380.227	392.069	415.827	410.497	421.212	403.062	366.881	336.888	396.041	411.591	24.4896	12.9724	18.1293	9.12393	36.6881	33.6888	39.6041	41.1591	y = 10385x + 74779
25	1125201	1394780	1268903	1508996	1444391	1537540	1561655	1661906	1344663	1549748	1657445	1545869	179.425	224.608	203.51	243.751	232.923	248.535	252.577	269.38	216.208	250.582	268.632	249.931	202.515	241.737	246.055	256.382	22.6079	7.99874	27.1792	10.6142	20.2515	24.1737	24.6055	25.6382	y = 5966.4x + 54678
26	364669	413319	413639	344978	369534	366139	390487	425262	372490	426849	476677	460714	83.6719	96.7379	96.8239	78.3835	84.9785	84.0667	90.6059	99.9455	85.7724	100.372	113.754	109.467	92.4112	82.4762	92.1079	107.864	7.5686	3.57364	7.20493	6.83363	9.24112	8.24762	9.21079	10.7864	y = 3723.4x + 53125
27	1275974	1483924	1380287	1864510	1859243	2076814	1610659	1739995	1929231	2430025	2241460	2848197	108.141	127.552	117.878	163.078	162.586	182.895	139.382	151.455	169.119	215.865	198.264	254.899	117.857	169.519	153.319	223.009	9.70552	11.5861	14.9558	28.9858	11.7857	16.9519	15.3319	22.3009	y = 10713x + 117460
28	749377	746850	759538	740306	712543	724589	809284	788256	783028	823825	838102	810985	882.795	879.782	894.908	871.981	838.884	853.244	954.212	929.144	922.912	971.547	988.567	956.24	885.829	854.703	935.423	972.118	8.00623	16.5968	16.568	16.1712	88.5829	85.4703	93.5423	97.2118	y = 838.83x + 8862.1
29	99829	114096	121181	97975	82596	84018	188491	163056	173453	149106	150174	185947	32.1581	38.1519	41.1284	31.3792	24.9183	25.5157	69.4064	58.7207	63.0887	52.8601	53.3088	68.3376	37.1462	27.2711	63.7386	58.1689	4.56894	3.57029	5.37238	8.80925	3.71462	2.72711	6.37386	5.81689	y = 2380.3x + 23283
30	938701	947322	967031	806513	854820	844816	949974	1010003	1026703	998915	970023	1060138	275.846	278.428	284.331	236.253	250.722	247.726	279.222	297.202	302.204	293.881	285.227	312.219	279.535	244.9	292.876	297.109	4.34964	7.63698	12.0861	13.782	27.9535	24.49	29.2876	29.7109	y = 3338.7x + 17734
31	660272	590160	679637	566110	542960	574340	767413	720743	765732	753553	783987	759611	249.77	222.285	257.362	212.857	203.782	216.083	291.772	273.476	291.113	286.338	298.269	288.713	243.139	210.907	285.453	291.107	18.4546	6.37831	10.3779	6.31526	24.3139	21.0907	28.5453	29.1107	y = 2550.9x + 23133
32	494948	521404	527530	398735	444036	482055	538760	520032	576093	466252	516158	492449	482.992	509.456	515.584	386.751	432.065	470.095	526.817	508.083	564.161	454.288	504.208	480.492	502.677	429.637	533.02	479.663	17.3209	41.7251	28.5487	24.9706	50.2677	42.9637	53.302	47.9663	y = 999.71x + 12096
33	1479878	1423216	1509122	1272943	1242766	1363400	1218842	1371918	1427852	1439580	1425813	1431776	453.122	435.12	462.413	387.378	377.791	416.117	370.19	418.823	436.593	440.319	435.945	437.84	450.218	393.762	408.536	438.035	13.876	19.9444	34.376	2.19341	45.0218	39.3762	40.8535	43.8035	y = 3147.6x + 53631
34	1380060	1411098	1509540	1526759	1223905	1385302	1383962	1423893	1446108	1516196	1607404	1605323	867.119	886.94	949.807	960.803	767.397	870.467	869.611	895.111	909.298	954.057	1012.3	1010.97	901.289	866.222	891.34	992.445	43.1706	96.7727	20.1105	33.2516	90.1289	86.6222	89.134	99.2445	y = 1565.9x + 22238
35	2153227	2198110	2310400	2438505	2427670	2474984	2624825	2424882	2839153	2776333	2796050	2758670	562	574.182	604.66	639.431	636.49	649.332	690.002	635.733	748.176	731.125	736.476	726.331	580.281	641.751	691.304	731.311	21.9743	6.72806	56.2324	5.07543	58.0281	64.1751	69.1304	73.1311	y = 3684.3x + 82650
36	680752	635765	703740	594680	583117	541005	664309	686082	647528	742008	760771	785862	211.005	196.474	218.43	183.204	179.469	165.867	205.694	212.726	200.274	230.79	236.851	244.955	208.636	176.18	206.231	237.532	11.1679	9.12444	6.24379	7.1069	20.8636	17.618	20.6231	23.7532	y = 3096x + 27481
37	560550	588162	571612	604334	616364	586310	632972	613904	645255	748845	744962	793178	267.764	281.365	273.213	289.331	295.257	280.453	303.438	294.045	309.488	360.515	358.603	382.353	274.114	288.347	302.324	367.157	6.84528	7.45101	7.78158	13.1949	27.4114	28.8347	30.2324	36.7157	y = 2030.1x + 16963
38	2035646	2065430	2182963	1905395	2068297	1986772	2176663	2366570	2125697	2339149	2469156	2483926	696.907	707.288	748.253	651.509	708.287	679.872	746.057	812.248	728.294	802.69	848.003	853.151	717.483	679.89	762.2	834.615	27.1487	28.3891	44.2437	27.767	71.7483	67.989	76.22	83.4615	y = 2869.1x + 36150
39	2182071	2213142	2277239	1957955	2138595	2257566	2313767	2441731	2518825	2490665	2720150	2632071	760.271	771.302	794.057	680.707	744.837	787.073	807.025	852.454	879.823	869.826	951.296	920.027	775.21	737.539	846.434	913.716	17.2287	53.5571	36.7706	41.1	77.521	73.7539	84.6434	91.3716	y = 2816.8x + 40539
40	1976143	1860911	1713010	1822993	1875910	1931448	2134640	1976349	2091030	1972128	1965227	2238205	547.751	514.968	472.891	504.181	519.236	535.036	592.843	547.81	580.436	546.609	544.646	622.307	511.87	519.484	573.696	571.187	37.526	15.429	23.2607	44.2817	51.187	51.9484	57.3696	57.1187	y = 3515x + 50797
Strain	E. coli RARE(DE3)/(Pp/Lm/Nm/Cs)LTA-RpTD					Culture	LB+1 mM BzHs & 50 mM Gly & 20 μM PLP						Tm	30℃		IPTG	1 mM		Speed	800 rpm in 96-deep well plates
SD	Standard deviation

## Sheet: Fig. 4b
Fig.4b_RFU/OD600
Sample	RFU/OD600			Mean (RFU/OD600)	SD
	Replicate 1	Replicate 2	Replicate 3
PG	3848.3	4183.9	3925.6	3985.93	175.747
PpLTA	2876.1	2643.1	2538.2	2685.8	172.95
LmLTA	2196	2369.6	2855.1	2473.57	341.628
NmLTA	3090	2973.9	2838.1	2967.33	126.078
CsLTA	3515.3	3282	3145.7	3314.33	186.909
SD	Standard deviation		PG	positive group

## Sheet: Fig. 4c&4e
Fig.4c&4e_RFU/OD600
Sample (aaRS/tRNA)			ncAAs	RFU/OD600 of PG			RFU/OD600 of EG			RFU/OD600 of NG			Mean (RFU/OD600)			SD
				Replicate 1	Replicate 2	Replicate 3	Replicate 1	Replicate 2	Replicate 3	Replicate 1	Replicate 2	Replicate 3	PG	EG	NG	PG	EG	NG
MmPylRS(2A)/tRNAPyl			o-Cl	3556	3569	3650	3700	3748	3789	2052	1987	2235	3591.67	3745.67	2091.33	50.9346	44.5459	128.594
			o-Br	3571	3483	3363	1159	1195	1157	2052	1987	2235	3472.33	1170.33	2091.33	104.409	21.3853	128.594
			m-F	2965	2943	2881	3350	3406	3126	2052	1987	2235	2929.67	3294	2091.33	43.5584	148.162	128.594
			m-Cl	4937	4350	4449	4656	4820	4778	2052	1987	2235	4578.67	4751.33	2091.33	314.249	85.19	128.594
			m-Br	6124	6278	6523	6538	6291	6749	2052	1987	2235	6308.33	6526	2091.33	201.222	229.236	128.594
			m-I	6385	6125	6013	4194	3869	4020	2052	1987	2235	6174.33	4027.67	2091.33	190.844	162.636	128.594
			m-OMe	3994	3730	4027	3309	2950	3168	2052	1987	2235	3917	3142.33	2091.33	162.785	180.871	128.594
			m-N	3506	3214	3088	6090	6397	5866	2052	1987	2235	3269.33	6117.67	2091.33	214.423	266.579	128.594
			m-EN	3063	3036	3113	4047	4011	3460	2052	1987	2235	3070.67	3839.33	2091.33	39.0683	329.005	128.594
			m-Tr	6249	6246	5959	5642	5314	5495	2052	1987	2235	6151.33	5483.67	2091.33	166.572	164.293	128.594
			m-Ac	3125	3474	3369	4322	4193	4257	2052	1987	2235	3322.67	4257.33	2091.33	179.054	64.5006	128.594
MmpIFRS/tRNAPyl			p-Br	1052	1113	1191	882	833	869	282.3	248.6	250.1	1118.67	861.333	260.333	69.6731	25.3837	19.0385
			p-I	3948	3774	4084	3515	3282	3146	282.3	248.6	250.1	3935.33	3314.43	260.333	155.456	186.774	19.0385
MjpCNFRS/tRNATyr			p-EN	8006	7941	7981	8633	8569	8772	2481	2465	2413	7976	8658	2453	32.7872	103.783	35.5528
MjpAzFRS/tRNATyr			p-Az	5128	5234	5027	4495	4577	4535	371	371	396	5129.67	4535.67	379.333	103.51	41.0041	14.4338
MjpBoFRS/tRNATyr			p-Bo	3362	3484	3430	6570	6444	6298	152	138	127	3425.33	6437.33	139	61.1337	136.122	12.53
MjpCNFRS/tRNATyr			p-Pr	7460	7709	7572	7176	7261	7539	2481	2465	2413	7580.33	7325.33	2453	124.709	189.859	35.5528
MjNaRS/tRNATyr			Na	7772	7780	7797	9042	8780	8423	331	335	337	7783	8748.33	334.333	12.7672	310.713	3.05505
MbPylHRS/tRNAPyl			Br-Th	5683	6224	5975	4061	4414	4231	458	477	350	5960.67	4235.33	428.333	270.785	176.54	68.5006
SD	Standard deviation		PG	positive group		EG	Experiment group			NG	Negative group

## Sheet: Fig. 4d
Fig.4d_GFP isolated yield (mg/L)
sample	Isolated yield (mg/L)	Ratio (%)
WT	72.2	100
o-Cl	26.4	37
m-Cl	48	66
m-Br	67.2	93
m-I	12.8	18
m-N	57.6	80
m-EN	28.2	39
m-Tr	59.2	82
m-Ac	32.5	45
p-I	27.3	38
p-EN	71.5	99
p-Az	32.3	45
p-Bo	64	87
p-Pr	52.5	73
Na	23	32
Br-Th	11.8	16

## Sheet: Fig. 5
Fig. 5_peptide macrocycles with ncAAs (intensity A.U.)
sample	negative group (NG)	experiment group (EG)	positive group (PG)
Cyclo-CLLFVY with pAzF in postion 2	ND	1144962	43140
Cyclo-CLLFVY with pAzF in postion 4	ND	298719	41352
Cyclo-CLLFVY with pAzF in postion 6	ND	156683	18295
Cyclo-CLLFVY with pBoF in postion 2	ND	519340	359465
Cyclo-CLLFVY with pBoF in postion 4	ND	489907	204106
Cyclo-CLLFVY with pBoF in postion 6	ND	494644	193773
Cyclo-CLLFVY with pENF in postion 2	ND	2967277	3878615
Cyclo-CLLFVY with pENF in postion 4	ND	1281793	285516
Cyclo-CLLFVY with pENF in postion 6	ND	474421	1166113
Cyclo-CLLFVY with pPrF in postion 2	ND	188662	1877383
Cyclo-CLLFVY with pPrF in postion 4	ND	251594	281184
Cyclo-CLLFVY with pPrF in postion 6	ND	126814	474486

## Sheet: Fig. 6b
Fig.6b_Antibodies isolated yield (mg/L)
sample		Isolated yield (mg/L)
Her2-ScFV	WT	3.2
	S9pAzF	1.5
	K42pAzF	1.44
Her2-Fab	WT	2.82
	A121pAzF	1.53
J591-Fab	WT	5.25
	A116pAzF	2.93

## Sheet: Supplementary Fig. 3a
Supplementary Figure 3a (Concentration, mM)
Time (min)	Intensity (peak area)			Concentration (mM)			Mean (Concentration, mM)	SD	Conv. (%)
	Replicate1	Replicate2	Replicate3	Replicate1	Replicate2	Replicate3
0	0	0	0	0	0	0	0	0	0
5	15158	15739	15976	0.498083	0.517651	0.525633	0.513789	0.014175	0.513789
10	20302	20664	20865	0.671329	0.68352	0.69029	0.681713	0.00960902	0.681713
20	25034	24888	24430	0.830698	0.825781	0.810356	0.822278	0.0106138	0.822278
30	25879	26560	26631	0.859157	0.882092	0.884484	0.875244	0.0139833	0.875244
40	25989	26442	26031	0.862862	0.878118	0.864276	0.868419	0.00842981	0.868419
60	26395	26392	26505	0.876535	0.876434	0.88024	0.877737	0.00216867	0.877737
90	26348	27037	26522	0.874953	0.898157	0.880813	0.884641	0.0120668	0.884641
120	27251	27200	27483	0.905365	0.903647	0.913178	0.907397	0.00508011	0.907397
Linear relationship: y = 29692x + 368.91
SD	Standard deviation

[truncated: 27 more sheets: Supplementary Fig. 3b, Supplementary Fig. 4b, Supplementary Fig. 4d, Supplementary Fig. 6 , Supplementary Fig. 7, Supplementary Fig. 8, Supplementary Fig. 9a, Supplementary Fig. 9b, Supplementary Fig. 9c, Supplementary Fig. 9d, Supplementary Fig. 9e, Supplementary Fig. 11, Supplementary Fig. 13a, Supplementary Fig. 13b, Supplementary Fig. 13c, Supplementary Fig. 13d, Supplementary Fig. 14a, Supplementary Fig. 14b, Supplementary Fig. 15, Supplementary Fig. 20a …]
